# Supplementary material for: Effect of Mild Conditions on PVA-Based Theta Gel Preparation: Thermal and Rheological Characterization
Source: Int J Mol Sci. 2024 Nov 9;25(22):12039. doi: 10.3390/ijms252212039 (PMC11593468; doi:10.3390/ijms252212039)
Supplement: Supplementary file 1 [file ijms-25-12039-s001.zip]

Archive with 1 entries (1 files):
- ijms-3242745-supplementary.pdf
